# Supplementary material for: Expression of RsPORB Is Associated with Radish Root Color
Source: Plants (Basel). 2023 Jun 3;12(11):2214. doi: 10.3390/plants12112214 (PMC10255411; doi:10.3390/plants12112214)
Supplement: Supplementary file 1 [file plants-12-02214-s001.zip]

Archive with 1 entries (1 files):
- plants-2360981-supplementary.pdf
